# Supplementary material for: Identification of Candidate Genes for Green Rind Color in Watermelon
Source: Plants (Basel). 2025 Jan 2;14(1):113. doi: 10.3390/plants14010113 (PMC11723424; doi:10.3390/plants14010113)
Supplement: Supplementary file 1 [file plants-14-00113-s001.zip › Table S1.xlsx]

## Sheet: Sheet1
Supplementary Table S1，Molecular biomarkers used for fine mapping
Marker	PRIMER_LEFT_SEQUENCE （5‘-3’）	PRIMER_RIGHT_SEQUENCE （5‘-3’）	Type
ID_9766766（DS01)	ATATCCTATGAGTTTCTTTGACACCCAAATGT	CACAAATAAACACAGTCATGTTCTCTATCTCT	INDEL
ID_11103723 (DS02)	CTATTTTCCTTATCGTAGGATTAGAATGCTCT	CTTGATCTTCCTGCAAAGAATCCAGTAATC	INDEL
ID_12568804 (DS03)	ATTCAAGAACACACTAATAAGTATTGTCCAAA	TACAATCCAAGTCTATCTTATTACGGTTCCC	INDEL
ID_12920336 (PS01)	TTCAGATTAGGTTGCAATTGAATGTCATGTAT	ATAATTCTCGATTATGTAATTCATGATTGGCT	INDEL
S_13255316 (PS02)	TTTATTTGGGCTGCTGGAAACCCCCAA	TGGACGGCGCGACCGCGACGCTAATGC	SNP
ID_13356969 (PS03)	TGGGTTTGGATACCCATCTTATTAACTTG	TATTGGTAGAAATAGGGTTTATGAGATAAA	INDEL
S_13361692 ( PS04)	CAAAGGAAGATATGCTGCAAGAACCAT	TGTTTTGCTTCATGATGATCTAACACC	SNP
S_13408551 (PS05)	AACATTATGTTTCTATGCCAGAAAAAC	GGATAGCCACCATATACACATAGATGT	SNP
S_13575640 (PS06)	ATCCCTATCAGTCTGAAAATCAGAGTC	TATCCCTTATGCATCGGCTGTTGGCAG	SNP
ID_13696278 (DS04)	AGGACTTTCTATCCTGAATGAATAAATCGAAG	CCGTCTTTATTTACCTGCAAGAGGACTT	INDEL
ID_13995244 (DS05)	GCATCTCATGTAACAGAAAATTGTCTTGAGT	CTTCCGAAAATTTAACCCTCGTACTTTCGAT	INDEL
ID_14869739 (DS06)	TTATCTGGCCTTGGAGGAAATCAATTTATCAT	ATATACATGATATGAACCTTCCACAAGAGGTT	INDEL
ID_16602105 (DS07)	GTTTACCTATAATCAAGCTATGCGTCCAATTC	GTTGGTGTTTTGGGAAGATTTTGGCTAAG	INDEL
