# Supplementary material for: Identification of Candidate Genes for Green Rind Color in Watermelon
Source: Plants (Basel). 2025 Jan 2;14(1):113. doi: 10.3390/plants14010113 (PMC11723424; doi:10.3390/plants14010113)
Supplement: Supplementary file 1 [file plants-14-00113-s001.zip › Table S2.xlsx]

## Sheet: sheet1
Supplementary Table S2, Primers information used for qRT-PCR analysis
Type	Gene ID	SYMBOL	PRIMER_LEFT_SEQUENCE （5‘-3’）	PRIMER_RIGHT_SEQUENCE （5‘-3’）	Description
Internal reference
	Cla97C02G026960	ACTIN	CCATGTATGTTGCCATCCAG	GGATAGCATGGGGTAGAGCA	actin-7
Genes in candidate region
	Cla97C09G175170		TCCGGAGGGCCAACCTCAATTATC	ATTGAGTGCTCCGCCGCTAAAG	Two-component response regulator-like protein APRR2
	Cla97C09G175180		AGTGGACATGTGAGAGAGTACGG	CATTGCCATGGATGCAGTGGTG	Unknown protein
Genes in chlorophyll biosynrhesis pathway
	Cla97C08G155040	HEMA1	AGCATGGAGGGATTCGTTGGAG	TTCGGCGTAAGCCCTCAGTTTC	Glutamyl-tRNA reductase
	Cla97C08G147680	GUN4	CGAAGTCCAATTCATCGCTTCCG	TTTCCCATCGCTGTGTTTCTGC	tetrapyrrole-binding protein, chloroplastic
	Cla97C04G068530	CHLH	TACAGCCAATGCTCAGGTTCGG	TTGGTTCTTGCATCGAGTCTCACC	Magnesium-chelatase subunit H
	Cla97C06G128140	CHLM	AGGAGTAACAGTCTGCGATGCC	TTCGCCAGCGGAATGGATAAGC	Magnesium-protoporphyrin O-methyltransferase
	Cla97C04G071470	CRD1	ACCCTGAGTTCCAGTGCTATCC	AATCGCCGTGCCTGTTCTCATC	Magnesium-protoporphyrin IX monomethyl ester
	Cla97C05G087230	DVR	AGCCGAACTGGTGGCATAAAGG	TCCAGCCACCAAACTGTTCTTTG	divinyl chlorophyllide a 8-vinyl-reductase, chloroplastic
	Cla97C11G224300	PORA	CTCGACAGTGTTCGCCAGTTTG	AACATCAAGTGGCCTGCCTGAC	protochlorophyllide reductase, chloroplastic
	Cla97C08G148460	CAO	AAAGGATGGCAAACCTGGATGC	CGTCATTGACAGAACCGAGGTG	chlorophyllide a oxygenase, chloroplastic
	Cla97C04G073550	CHLG	TGCCGCTGAAACTGACACGAAC	AAGCTGGAACCACCACTTGTCG	chlorophyll synthase, chloroplastic
