# Supplementary material for: Identification of Candidate Genes for Green Rind Color in Watermelon
Source: Plants (Basel). 2025 Jan 2;14(1):113. doi: 10.3390/plants14010113 (PMC11723424; doi:10.3390/plants14010113)
Supplement: Supplementary file 1 [file plants-14-00113-s001.zip › Table S3.xlsx]

## Sheet: Sheet1
Supplementary Table S3, Primers used for constructing of VIGS vectors
Primer name	Forward primer sequence 5'-3'	Reverse primer sequence 5'-3'
pV190-ClAPRR2	CCCGTCAGGACTTTACTTAATGGATCCGGACTTACCAATAATCAT	CGACCTAGACCTATAACTGGATCCCTTGTCTTCATTCTCTAA
pV190-Cla180	CCCGTCAGGACTTTACTTAATGGATCCATGGTTTCGTTTCTTCCTCTGAC	CGACCTAGACCTATAACTGGATCCCCGCTGTAAGCTTTCGTCCTCCA
